# Supplementary material for: Intranasal Dexmedetomidine for the Treatment of Pre-operative Anxiety and Insomnia: A Prospective, Randomized, Controlled, and Clinical Trial
Source: Front Psychiatry. 2022 May 30;13:816893. doi: 10.3389/fpsyt.2022.816893 (PMC9197108; doi:10.3389/fpsyt.2022.816893)
Supplement: Supplementary file 1 [file Table_1.xlsx]

## Sheet: Sheet1
Table S1
Levels of anesthetic depth assessed by clinical judgement and Narcotrend monitor measurement
Clinical judgement		Narcotrend measurement
Inadequate too light/ no clinical judgement		NI 100-95/stage A
		NI 94-80/stage B(B0.1.2)
adequate but fairly light		NI 79-65/stage C(C0.1.2)
mid-adequate		NI 64-37/stage D(D0.1.2)
adequate but fairly deep		NI 36-20/substage E0.1
Inadequate too deep/ no clinical judgement		NI 19-13/substage E2
		NI 12-0/stage F(F0.1)
